# Supplementary material for: Introgression of Ivermectin Resistance Genes into a Susceptible Haemonchus contortus Strain by Multiple Backcrossing
Source: PLoS Pathog. 2012 Feb 16;8(2):e1002534. doi: 10.1371/journal.ppat.1002534 (PMC3280990; doi:10.1371/journal.ppat.1002534)
Supplement: Table S4 — Genetic profiles of backcrossed strains derived from MHco4(WRS) monitored by bulk worm microsatellite “finger-printing”. Alleles present in the bulk worm preparations of the parental (MHco3(ISE) and MHco4(WRS)), F1 and backcross strains. (XLS) [file ppat.1002534.s007.xls]

## Sheet: Sheet1
Table S4. Genetic profiles of backcrossed strains derived from MHco4(WRS) monitored by bulk worm microsatellite "finger-printing". Alleles present in the bulk worm preparations of the parental (MHco3(ISE) and MHco4(WRS)), F1 and backcross strains.
Marker	MHco3(ISE)	MHco4(WRS)	MHco3/4	MHco3/4.BC1	MHco3/4.BC2	MHco3/4.BC3	MHco3/4.BC4
Hcms8a20	192; 196; 232; 236; 240	192; 196; 236; 240; 244; 248	192; 196; 232; 236; 240; 244; 248	192; 196; 232; 236; 240; 244; 248	192; 196; 232; 236; 240; 244; 248	192; 196; 232; 236; 240; 244; 248	192; 196; 232; 236; 240; 244
Hcms22co3	234; 250	234; 242; 250; 258	234; 250	234; 250	250	234; 250	234; 250
Hc3561	262; 285	262; 285	262; 285	262; 285	262; 285	262; 285	262; 285
Hc18210	219: 225	219: 225	219: 225	219	219: 225	219: 225	219: 225
Hc26981	293	293	293	293	293	293	293
Hc40506	340; 345; 349	340; 345; 349	340; 345; 349	340; 345; 349	340; 345; 349	340; 345; 349	340; 345; 349
Hc18188	247	247; 251	247; 251	247; 251	247	247	247
Hcms25	209; 211; 213; 215; 217	205; 207; 209; 211; 213; 215; 217	207; 209; 211; 213; 215; 217	209; 211; 213	209; 211	209; 211; 213; 215; 217	209; 211; 213; 215; 217
Hcms27	358	358	358	358	358	358	358
Hcms33	204; 218	204; 218	204; 218	204; 218	204; 218	204; 218	204; 218
Hcms36	148; 152	148; 152	148; 152	148; 152	148; 152	148; 152	148; 152
Hcms40	285; 297	295; 297	285; 295; 297	285; 297	285; 297	285; 297	285; 297
HcmsX142	178; 179; 180	175: 178; 179; 180	175; 178; 179; 180	175; 178; 179; 180	178; 179	178; 179	178; 179; 180
HcmsX146	147: 151	149; 151; 155	147; 149; 151	147; 149; 151; 155	147: 151	147: 151	147: 151
HcmsX151	226; 234	226; 234	226; 234	226; 234	226; 234	226; 234	226; 234
HcmsX182	372; 374	372	372; 374	372; 374	372; 374	372; 374	372; 374
HcmsX256	239; 241; 245	239; 241; 243	239; 241; 243; 245	239; 241; 243; 245	239; 241; 245	239; 241; 245	239; 241; 245
HcmsX337	332; 340	332; 340	332; 340	332; 340	332; 340	332; 340	332; 340
MHco3(ISE)-specific alleles are underlined; MHco4(WRS)-specific alleles highlighted in bold.
